# Supplementary material for: Development of an enterprise risk inventory for healthcare
Source: BMC Health Serv Res. 2018 Jul 24;18:578. doi: 10.1186/s12913-018-3400-7 (PMC6057062; doi:10.1186/s12913-018-3400-7)
Supplement: Supplementary file 1 — Interviewees description. (XLSX 35 kb) [file 12913_2018_3400_MOESM1_ESM.xlsx]

## Sheet: Appendix A
Organization	Health Organizations	Revenue (R) US$	Employees (Ey)	Beds (Be)	Accreditations	Country
A	39	> $3BN	More than 10.000	More than 1.000	Joint Commission and others	USA
B	3	> $3BN	More than 10.000	500<=Be<= 1.000	Joint Commission and others	USA
C	6	> $500M ; < $3BN	More than 10.000	More than 1.000	Joint Commission and others	USA
D	4	> $500M ; < $3BN	Less than 5.000	500<=Be<= 1.000	Joint Commission and others	USA
E	10	> $500M ; < $3BN	More than 10.000	500<=Be<= 1.000	Joint Commission and others	USA
F	15	> $3BN	More than 10.000	More than 1.000	Joint Commission and others	USA
G	1	> $500M ; < $3BN	5.000<=Ey<=10.000	Less than 500	Joint Commission and others	USA
H	3	> $500M ; < $3BN	5.000<=Ey<=10.000	Less than 500	Joint Commission and others	USA
I	1	< $500M	Less than 5.000	500<=Be<= 1.000	Brazilian internal certification	BRA
J	1	< $500M	5.000<=Ey<=10.000	500<=Be<= 1.000	Joint Commission and others	BRA
K	1	< $500M	Less than 5.000	Less than 500	Joint Commission and others	BRA
L	2	< $500M	Less than 5.000	Less than 500	Joint Commission and others	BRA
M	1	< $500M	Less than 5.000	Less than 500	Brazilian internal certification	BRA
N	7	> $500M ; < $3BN	More than 10.000	500<=Be<= 1.000	Joint Commission and others	BRA
O	7	< $500M	Less than 5.000	Less than 500	Joint Commission and others	BRA
